# Supplementary material for: Integrative analysis of miRNA–mRNA network in high altitude retinopathy by bioinformatics analysis
Source: Biosci Rep. 2021 Jan 14;41(1):BSR20200776. doi: 10.1042/BSR20200776 (PMC7809558; doi:10.1042/BSR20200776)
Supplement: Supplementary Tables S1-S3 [file BSR-2020-0776_supp.zip]

Archive with 3 entries (3 files):
- BSR-2020-0776_suppST1.pdf
- BSR-2020-0776_suppST2.pdf
- BSR-2020-0776_suppST3.xlsx
