# Supplementary material for: Integrative analysis of miRNA–mRNA network in high altitude retinopathy by bioinformatics analysis
Source: Biosci Rep. 2021 Jan 14;41(1):BSR20200776. doi: 10.1042/BSR20200776 (PMC7809558; doi:10.1042/BSR20200776)
Supplement: Supplementary Tables S1-S3 [file BSR-2020-0776_supp.zip › BSR-2020-0776_suppST3.xlsx]

## Sheet: string_interactions
Table S3. The details of the PPI network
#node1	node2	node1_string_internal_id	node2_string_internal_id	node1_external_id	node2_external_id	neighborhood_on_chromosome	gene_fusion	phylogenetic_cooccurrence	homology	coexpression	experimentally_determined_interaction	database_annotated	automated_textmining	combined_score
HNRNPH1	HNRNPA2B1	4441896	4441649	9606.ENSP00000349168	9606.ENSP00000346694	0	0	0	0	0.958	0.61	0.9	0.684	0.999
CCNE2	CDK1	4449487	4446389	9606.ENSP00000429089	9606.ENSP00000378699	0	0	0	0	0.599	0.412	0.9	0.725	0.992
ALDH1A2	CYP26B1	4434106	4432547	9606.ENSP00000249750	9606.ENSP00000001146	0	0	0	0	0	0.085	0.9	0.779	0.978
CDK1	TRIP13	4446389	4432699	9606.ENSP00000378699	9606.ENSP00000166345	0	0	0	0	0.959	0.082	0	0.19	0.967
FZD8	WNT16	4444438	4433230	9606.ENSP00000363826	9606.ENSP00000222462	0	0	0	0	0	0.262	0.9	0.576	0.966
CDK1	AJUBA	4446389	4435126	9606.ENSP00000378699	9606.ENSP00000262713	0	0	0	0	0.098	0.081	0.9	0.363	0.94
ZFP36L1	YWHAB	4447551	4444040	9606.ENSP00000388402	9606.ENSP00000361930	0	0	0	0	0	0.323	0.9	0.082	0.932
CDK1	ANLN	4446389	4435644	9606.ENSP00000378699	9606.ENSP00000265748	0	0	0	0	0.864	0	0	0.515	0.931
BCL2	PRKAR1A	4446777	4446068	9606.ENSP00000381185	9606.ENSP00000376475	0	0	0	0	0.049	0	0.9	0.091	0.906
PRKAR1A	TLN1	4446068	4439035	9606.ENSP00000376475	9606.ENSP00000316029	0	0	0	0	0	0	0.9	0.104	0.906
YWHAB	TLN1	4444040	4439035	9606.ENSP00000361930	9606.ENSP00000316029	0	0	0	0	0	0	0.9	0.065	0.902
TMBIM1	ATP8A1	4448525	4445582	9606.ENSP00000409738	9606.ENSP00000371084	0	0	0	0	0.063	0	0.9	0	0.902
DNAJC6	IL7R	4443659	4438199	9606.ENSP00000360108	9606.ENSP00000306157	0	0	0	0	0	0	0.9	0	0.9
YWHAB	TP63	4444040	4435488	9606.ENSP00000361930	9606.ENSP00000264731	0	0	0	0	0	0	0.9	0	0.9
HECTD2	SPSB4	4448156	4438709	9606.ENSP00000401023	9606.ENSP00000311609	0	0	0	0	0	0	0.9	0	0.9
TMBIM1	CEACAM8	4448525	4433892	9606.ENSP00000409738	9606.ENSP00000244336	0	0	0	0	0	0	0.9	0	0.9
ATP8A1	CEACAM8	4445582	4433892	9606.ENSP00000371084	9606.ENSP00000244336	0	0	0	0	0	0	0.9	0	0.9
SPRED3	DAB2IP	4441518	4434698	9606.ENSP00000345405	9606.ENSP00000259371	0	0	0	0	0	0	0.9	0	0.9
SATB2	BCL11B	4448158	4441965	9606.ENSP00000401112	9606.ENSP00000349723	0	0	0	0	0	0.081	0	0.893	0.898
CDK1	NUCKS1	4446389	4442818	9606.ENSP00000378699	9606.ENSP00000356110	0	0	0	0	0.098	0	0	0.889	0.895
CARM1	FOS	4439788	4438204	9606.ENSP00000325690	9606.ENSP00000306245	0	0	0	0	0.052	0.32	0.8	0.214	0.885
IL10	IL7R	4448642	4438199	9606.ENSP00000412237	9606.ENSP00000306157	0	0	0	0	0.063	0	0.6	0.669	0.865
WWTR1	YWHAB	4449046	4444040	9606.ENSP00000419465	9606.ENSP00000361930	0	0	0	0	0	0.153	0.8	0.056	0.826
MMP1	FOS	4439553	4438204	9606.ENSP00000322788	9606.ENSP00000306245	0	0	0	0	0	0.379	0	0.723	0.821
KCMF1	FSTL4	4447416	4435587	9606.ENSP00000386738	9606.ENSP00000265342	0	0	0	0	0.059	0.812	0	0	0.815
RAPH1	TLN1	4439065	4439035	9606.ENSP00000316543	9606.ENSP00000316029	0	0	0	0	0	0.735	0	0.306	0.808
ANLN	TRIP13	4435644	4432699	9606.ENSP00000265748	9606.ENSP00000166345	0	0	0	0	0.789	0	0	0	0.789
FERMT2	PARVA	4441289	4440514	9606.ENSP00000342858	9606.ENSP00000334008	0	0	0	0	0.19	0.377	0	0.588	0.774
SLC38A1	SCN11A	4450292	4438336	9606.ENSP00000449756	9606.ENSP00000307599	0	0	0	0	0	0	0	0.749	0.749
IL10	FOS	4448642	4438204	9606.ENSP00000412237	9606.ENSP00000306245	0	0	0	0	0	0.063	0	0.743	0.748
IL10	IL6ST	4448642	4445526	9606.ENSP00000412237	9606.ENSP00000370698	0	0	0	0	0	0	0.6	0.389	0.745
PLCE1	DGKH	4443733	4440803	9606.ENSP00000360431	9606.ENSP00000337572	0	0	0	0	0.063	0	0.65	0.243	0.73
C1orf226	NOS1AP	4448680	4442613	9606.ENSP00000413150	9606.ENSP00000355133	0	0.434	0	0	0	0	0	0.484	0.695
IL10	FCGR2A	4448642	4435978	9606.ENSP00000412237	9606.ENSP00000271450	0	0	0	0	0.065	0	0	0.672	0.68
SATB2	SOX5	4448158	4448017	9606.ENSP00000401112	9606.ENSP00000398273	0	0	0	0	0	0	0	0.632	0.632
CDK1	FOS	4446389	4438204	9606.ENSP00000378699	9606.ENSP00000306245	0	0	0	0	0	0	0	0.625	0.626
NOS1AP	AJUBA	4442613	4435126	9606.ENSP00000355133	9606.ENSP00000262713	0	0	0	0	0.129	0.305	0	0.427	0.622
SLC35G1	PLCE1	4448150	4443733	9606.ENSP00000400932	9606.ENSP00000360431	0	0	0	0	0.088	0	0	0.599	0.618
LUC7L3	TTC14	4449315	4437220	9606.ENSP00000425092	9606.ENSP00000296015	0	0	0	0	0.612	0	0	0	0.612
SOX5	BCL11B	4448017	4441965	9606.ENSP00000398273	9606.ENSP00000349723	0	0	0	0	0.065	0.125	0	0.563	0.611
MYBL1	RFX2	4449511	4438212	9606.ENSP00000429633	9606.ENSP00000306335	0	0	0	0	0	0.185	0	0.54	0.609
IL10	BCL11B	4448642	4441965	9606.ENSP00000412237	9606.ENSP00000349723	0	0	0	0	0	0.299	0	0.46	0.605
BCL2	CTSS	4446777	4443237	9606.ENSP00000381185	9606.ENSP00000357981	0	0	0	0	0.044	0	0.6	0	0.601
MYBL1	PDE7B	4449511	4438618	9606.ENSP00000429633	9606.ENSP00000310661	0	0	0	0	0.062	0	0	0.589	0.598
HECTD2	SLC35G1	4448156	4448150	9606.ENSP00000401023	9606.ENSP00000400932	0	0	0	0	0	0	0	0.591	0.591
LUC7L3	HNRNPA2B1	4449315	4441649	9606.ENSP00000425092	9606.ENSP00000346694	0	0	0	0	0.288	0.264	0	0.271	0.585
IL7R	FCGR2A	4438199	4435978	9606.ENSP00000306157	9606.ENSP00000271450	0	0	0	0	0.097	0	0	0.555	0.581
TAGLN2	FCGR2A	4443033	4435978	9606.ENSP00000357076	9606.ENSP00000271450	0	0	0	0	0	0	0	0.58	0.58
CREBZF	TTC14	4449673	4437220	9606.ENSP00000433459	9606.ENSP00000296015	0	0	0	0	0.58	0	0	0	0.58
CELF2	HNRNPH1	4450095	4441896	9606.ENSP00000443926	9606.ENSP00000349168	0	0	0	0	0.106	0	0	0.546	0.577
CIRBP	HNRNPH1	4450826	4441896	9606.ENSP00000466897	9606.ENSP00000349168	0	0	0	0	0.056	0.165	0	0.506	0.577
IL10	MMP1	4448642	4439553	9606.ENSP00000412237	9606.ENSP00000322788	0	0	0	0	0.052	0	0	0.55	0.555
DDX3X	HNRNPA2B1	4446966	4441649	9606.ENSP00000382840	9606.ENSP00000346694	0	0	0	0	0.261	0.183	0	0.321	0.555
GOLGA8A	GOLGA8B	4442213	4441305	9606.ENSP00000352111	9606.ENSP00000343064	0	0	0	0.988	0.55	0	0	0.8	0.554
DDX3X	HNRNPH1	4446966	4441896	9606.ENSP00000382840	9606.ENSP00000349168	0	0	0	0	0.273	0.185	0	0.303	0.551
IL10	RAG1	4448642	4437570	9606.ENSP00000412237	9606.ENSP00000299440	0	0	0	0	0	0	0	0.549	0.549
MYBL1	NFIB	4449511	4445476	9606.ENSP00000429633	9606.ENSP00000370340	0	0	0	0	0	0	0	0.542	0.542
TAGLN2	MSN	4443033	4442353	9606.ENSP00000357076	9606.ENSP00000353408	0	0	0	0	0.205	0.368	0	0.16	0.542
IL7R	RAG1	4438199	4437570	9606.ENSP00000306157	9606.ENSP00000299440	0	0	0	0	0	0	0	0.538	0.538
BTLA	IL7R	4440498	4438199	9606.ENSP00000333919	9606.ENSP00000306157	0	0	0	0	0.217	0	0	0.425	0.53
OGT	CARM1	4444254	4439788	9606.ENSP00000362824	9606.ENSP00000325690	0.054	0	0	0	0.048	0.163	0	0.444	0.525
SEC14L1	PLEKHH1	4446023	4440170	9606.ENSP00000376268	9606.ENSP00000330278	0	0	0	0	0	0	0	0.525	0.525
ICA1L	ZPBP2	4451319	4440669	9606.ENSP00000478645	9606.ENSP00000335384	0	0	0	0	0	0	0	0.517	0.517
PARVA	TLN1	4440514	4439035	9606.ENSP00000334008	9606.ENSP00000316029	0	0	0	0	0.056	0	0	0.508	0.516
SLC38A1	GLUL	4450292	4438369	9606.ENSP00000449756	9606.ENSP00000307900	0	0	0	0	0.062	0	0	0.501	0.512
BCL11B	FOS	4441965	4438204	9606.ENSP00000349723	9606.ENSP00000306245	0	0	0	0	0	0.073	0	0.494	0.511
MMP1	PLAT	4439553	4433132	9606.ENSP00000322788	9606.ENSP00000220809	0	0	0	0	0.137	0	0	0.445	0.501
CTSS	FCGR2A	4443237	4435978	9606.ENSP00000357981	9606.ENSP00000271450	0	0	0	0	0.414	0	0	0.173	0.495
FZD8	PRICKLE2	4444438	4437208	9606.ENSP00000363826	9606.ENSP00000295902	0	0	0	0	0.055	0.157	0	0.415	0.493
MAP3K1	FOS	4446923	4438204	9606.ENSP00000382423	9606.ENSP00000306245	0	0	0	0	0	0.073	0	0.474	0.492
SATB2	TP63	4448158	4435488	9606.ENSP00000401112	9606.ENSP00000264731	0	0	0	0	0	0.379	0	0.213	0.49
TMPRSS4	ILDR1	4451257	4441540	9606.ENSP00000477949	9606.ENSP00000345667	0	0	0	0	0.07	0	0	0.471	0.486
IL10	BTLA	4448642	4440498	9606.ENSP00000412237	9606.ENSP00000333919	0	0	0	0	0	0	0	0.473	0.473
BCL11B	RAG1	4441965	4437570	9606.ENSP00000349723	9606.ENSP00000299440	0	0	0	0	0	0.072	0	0.44	0.458
CELF2	LUC7L3	4450095	4449315	9606.ENSP00000443926	9606.ENSP00000425092	0	0	0	0	0.064	0	0	0.444	0.458
WWTR1	AJUBA	4449046	4435126	9606.ENSP00000419465	9606.ENSP00000262713	0	0	0	0	0.104	0.092	0	0.376	0.448
LRP10	WNT16	4442269	4433230	9606.ENSP00000352601	9606.ENSP00000222462	0	0	0	0	0.054	0.126	0	0.386	0.448
BCL2	CDK1	4446777	4446389	9606.ENSP00000381185	9606.ENSP00000378699	0	0	0	0	0	0.407	0	0.101	0.444
ICA1L	CADM2	4451319	4447086	9606.ENSP00000478645	9606.ENSP00000384193	0	0	0	0	0.091	0	0	0.411	0.442
RASSF6	RAPH1	4441058	4439065	9606.ENSP00000340578	9606.ENSP00000316543	0	0	0	0	0	0	0	0.44	0.44
CCNE2	ANLN	4449487	4435644	9606.ENSP00000429089	9606.ENSP00000265748	0	0	0	0	0.353	0	0	0.17	0.44
IL6ST	FOS	4445526	4438204	9606.ENSP00000370698	9606.ENSP00000306245	0	0	0	0	0	0.32	0	0.211	0.44
MYBL1	CDK1	4449511	4446389	9606.ENSP00000429633	9606.ENSP00000378699	0	0	0	0	0.18	0.186	0	0.225	0.438
CADM2	PDE7B	4447086	4438618	9606.ENSP00000384193	9606.ENSP00000310661	0	0	0	0	0.061	0	0	0.426	0.438
CELF2	PLEKHH2	4450095	4436490	9606.ENSP00000443926	9606.ENSP00000282406	0	0	0	0	0.063	0	0	0.418	0.431
IL10	DDX3X	4448642	4446966	9606.ENSP00000412237	9606.ENSP00000382840	0	0	0	0	0	0	0	0.43	0.43
MSN	FERMT2	4442353	4441289	9606.ENSP00000353408	9606.ENSP00000342858	0	0	0	0	0	0	0	0.43	0.43
FCGR2A	CEACAM8	4435978	4433892	9606.ENSP00000271450	9606.ENSP00000244336	0	0	0	0	0	0	0	0.43	0.43
ZNF704	HEPHL1	4440259	4438877	9606.ENSP00000331462	9606.ENSP00000313699	0	0	0	0	0	0	0	0.422	0.422
GAS2L3	DNAJC6	4450271	4443659	9606.ENSP00000448955	9606.ENSP00000360108	0	0	0	0	0	0	0	0.417	0.417
DDX3X	SEC62	4446966	4440810	9606.ENSP00000382840	9606.ENSP00000337688	0	0	0	0	0	0	0	0.412	0.412
SYNPO2L	PARVA	4446323	4440514	9606.ENSP00000378289	9606.ENSP00000334008	0	0	0	0	0.062	0.353	0	0.11	0.412
LUC7L3	HNRNPH1	4449315	4441896	9606.ENSP00000425092	9606.ENSP00000349168	0	0	0	0	0.345	0	0	0.137	0.411
SPOCK2	MMP1	4444110	4439553	9606.ENSP00000362201	9606.ENSP00000322788	0	0	0	0	0	0	0	0.411	0.41
LGR4	FZD8	4445176	4444438	9606.ENSP00000368516	9606.ENSP00000363826	0	0	0	0	0.076	0	0	0.388	0.41
SEC62	HPDL	4440810	4440634	9606.ENSP00000337688	9606.ENSP00000335060	0	0	0	0	0	0.406	0	0	0.406
IL6ST	CXADR	4445526	4436605	9606.ENSP00000370698	9606.ENSP00000284878	0	0	0	0	0.061	0	0	0.392	0.405
IL10	CEACAM8	4448642	4433892	9606.ENSP00000412237	9606.ENSP00000244336	0	0	0	0	0	0	0	0.4	0.4
DDX3X	RAG1	4446966	4437570	9606.ENSP00000382840	9606.ENSP00000299440	0	0	0	0	0	0	0	0.401	0.4
